# Supplementary material for: Evolving Sweet Preferences: Temporal Trends in Australian Non-Alcoholic Beverage Sales from 1997 to 2024
Source: Nutrients. 2026 Jan 22;18(2):361. doi: 10.3390/nu18020361 (PMC12844610; doi:10.3390/nu18020361)
Supplement: Supplementary file 1 [file nutrients-18-00361-s001.zip]

Archive with 1 entries (1 files):
- nutrients-4081162-supplementary.pdf
